# Supplementary material for: Clothes Make the Man—What Impact Does the Dress of Interprofessional Teams Have on Patients?
Source: Healthcare (Basel). 2022 Oct 21;10(10):2109. doi: 10.3390/healthcare10102109 (PMC9601812; doi:10.3390/healthcare10102109)
Supplement: Supplementary file 1 [file healthcare-10-02109-s001.zip]

Archive with 1 entries (1 files):
- healthcare-1926632-supplementary.pdf
